# Supplementary material for: Sleep Disturbance as a Mediator Between Problematic Social Media Use and Depressive Symptoms Among Mexican Undergraduate Nursing Students: A Multicenter Study
Source: Eur J Investig Health Psychol Educ. 2025 Nov 11;15(11):229. doi: 10.3390/ejihpe15110229 (PMC12651063; doi:10.3390/ejihpe15110229)
Supplement: Supplementary file 1 [file ejihpe-15-00229-s001.zip]

Archive with 1 entries (1 files):
- ejihpe-3906773-supplementary.pdf
